# Supplementary material for: Does structural social capital lead to proactive green innovation? a three-part serial mediation model
Source: PLoS One. 2024 Apr 5;19(4):e0301286. doi: 10.1371/journal.pone.0301286 (PMC10997068; doi:10.1371/journal.pone.0301286)
Supplement: S1 Data — (XLSX) [file pone.0301286.s002.xlsx]

## Sheet: PIG data 
编号	您的部门或职位	贵公司成立时间	企业的性质	行业背景	员工人数	SSC1	SSC2	SSC3	SSC4	SSC5	CSC1	CSC2	CSC3	CSC4	RSC1	RSC2	RSC3	RSC4	RSC5	DC1	DC2	DC3	DC4	DC5	DC6	DC7	DC8	DC9	DC10	DC11	DC12	PGI1	PGI2	PGI3	PGI4
1	1	2	1	2	4	4	6	5	3	5	6	4	5	6	7	6	5	5	3	5	4	6	4	6	6	5	5	6	4	6	5	5	5	6	5
2	2	2	1	3	5	6	6	5	7	6	6	5	6	6	5	7	7	7	7	6	5	7	6	6	3	2	2	2	2	2	3	4	4	3	4
3	2	1	3	2	6	4	5	5	3	5	4	5	5	5	5	4	3	5	4	4	6	4	4	5	2	4	4	2	3	4	3	4	4	3	3
4	3	4	1	3	6	6	7	5	7	6	7	7	7	7	7	7	7	7	7	3	7	7	6	7	3	2	2	2	2	2	3	4	4	3	4
5	4	3	2	3	1	1	2	2	1	1	1	1	1	1	1	1	1	1	1	1	1	1	3	1	4	5	4	1	5	3	4	5	4	1	5
6	3	2	2	1	1	2	1	5	2	2	2	3	2	3	3	1	2	1	1	1	1	1	1	1	1	1	3	4	1	1	1	1	3	4	1
7	2	1	1	3	4	3	2	2	1	1	3	5	3	2	2	1	2	1	1	2	1	2	2	1	2	2	2	1	3	2	2	2	2	1	3
8	2	1	3	1	1	2	3	2	2	2	3	3	3	5	3	1	2	1	1	1	1	1	1	1	4	2	3	1	1	3	3	3	3	1	1
9	1	1	1	3	5	7	6	5	7	7	5	7	6	6	7	7	7	7	7	5	7	5	6	7	3	2	2	2	2	2	3	4	4	3	4
10	1	1	1	3	3	1	2	2	1	1	1	1	1	1	1	1	1	1	1	1	1	1	1	1	1	1	1	2	1	4	5	5	4	1	1
11	1	3	2	2	6	4	5	4	3	4	3	5	3	4	5	3	5	3	4	1	1	3	1	1	1	3	3	1	1	1	1	3	3	1	1
12	1	4	3	3	3	3	2	3	5	3	3	4	3	3	3	4	6	2	2	5	3	4	2	4	4	3	4	3	2	4	4	4	5	4	3
13	5	1	2	2	3	3	5	4	2	4	5	4	1	4	3	2	2	2	2	5	4	3	5	4	4	2	5	4	5	4	4	5	7	3	3
14	1	2	2	2	2	5	3	5	4	5	1	1	2	6	2	3	2	3	3	2	3	3	2	4	3	2	5	3	5	6	5	6	6	3	2
15	1	3	3	4	4	5	3	5	4	6	1	2	2	3	5	3	5	3	4	3	7	4	6	4	4	5	4	5	3	5	4	4	3	4	5
16	2	3	3	2	5	5	7	5	7	5	6	5	6	6	7	5	7	5	7	3	7	7	5	7	3	2	2	2	2	2	3	4	4	3	4
17	2	3	1	2	6	4	6	3	4	5	4	5	5	4	1	5	1	1	1	7	3	5	6	2	5	5	4	3	5	2	4	3	2	4	3
18	5	3	3	4	2	2	3	4	2	2	4	5	4	4	4	5	3	5	3	5	3	4	6	5	5	6	4	6	6	5	5	6	5	5	6
19	2	1	2	2	2	2	3	4	3	2	3	4	3	5	4	3	4	3	4	3	5	3	4	4	3	4	5	4	5	4	3	4	4	3	4
20	2	2	3	4	4	6	6	4	5	6	4	6	6	6	7	5	3	5	4	3	7	7	3	7	4	5	5	6	6	4	4	6	5	4	6
21	2	2	2	4	4	4	7	5	3	5	6	5	4	5	6	5	6	5	6	4	4	6	7	5	5	5	5	4	4	6	5	6	5	5	6
22	1	3	2	4	4	3	1	5	2	3	2	4	3	3	2	4	2	4	3	3	5	3	4	3	5	3	4	5	4	5	4	4	5	4	4
23	1	1	3	1	6	6	5	4	5	3	6	5	6	6	7	4	6	4	5	5	6	4	6	6	6	5	6	5	6	4	6	6	7	5	5
24	4	2	1	4	4	6	5	4	6	4	6	5	6	5	5	6	3	5	4	6	4	5	6	6	6	5	6	5	6	5	6	6	7	5	5
25	2	3	1	2	4	5	5	7	4	6	6	4	5	4	4	6	6	5	6	6	4	6	6	5	5	4	4	6	4	5	6	5	7	5	5
26	2	3	2	2	3	4	6	3	5	3	2	2	1	3	5	3	5	3	5	4	5	3	5	4	4	5	3	5	3	4	4	4	5	4	4
27	1	1	2	4	4	5	4	4	5	3	3	4	4	5	3	7	3	4	3	5	4	5	4	5	4	4	3	4	2	4	4	2	2	4	2
28	2	2	3	1	6	3	3	4	2	2	3	4	3	4	3	5	4	3	4	1	4	2	3	2	4	3	3	4	4	5	4	4	5	4	4
29	2	3	2	4	6	3	5	4	2	4	5	3	4	5	5	3	4	3	4	3	6	4	3	4	5	3	4	5	4	3	5	4	4	5	4
30	1	2	2	2	2	3	5	3	4	2	2	1	2	3	2	2	2	1	2	1	1	1	1	1	1	2	2	3	2	3	3	2	3	3	3
31	2	2	3	4	4	6	5	4	6	4	6	5	6	5	5	6	3	5	4	4	6	4	6	5	6	5	5	6	7	4	6	5	4	5	5
32	2	2	1	2	2	2	3	3	4	4	3	4	3	4	3	3	4	3	4	4	3	4	3	4	4	2	4	3	3	5	3	4	4	3	4
33	5	1	2	5	6	3	4	5	2	4	3	4	5	4	4	3	5	2	5	4	5	3	5	3	6	4	3	4	4	5	4	4	5	4	4
34	2	3	3	2	4	4	6	4	6	5	5	1	4	5	3	5	3	5	4	4	5	4	6	4	4	4	3	5	4	1	4	5	4	4	5
35	1	2	1	5	4	4	7	5	4	6	6	5	6	5	7	5	4	3	4	6	5	6	4	6	6	5	5	6	5	6	5	6	6	5	5
36	2	3	3	1	2	1	2	2	1	1	3	2	3	4	2	1	3	1	3	1	1	1	1	1	4	2	2	4	2	4	3	3	3	3	3
37	1	2	3	5	6	5	6	5	3	5	4	6	4	5	7	4	6	4	5	4	6	4	6	5	5	5	7	5	5	7	5	4	4	5	4
38	1	3	2	2	4	4	7	5	4	6	6	4	6	4	3	7	6	6	7	6	5	7	6	3	6	4	6	5	5	7	4	5	4	4	5
39	2	3	1	5	5	5	7	5	7	5	6	5	6	6	7	7	4	6	7	6	5	7	6	6	3	2	2	2	2	2	3	4	4	3	4
40	1	4	1	2	6	3	3	4	2	2	3	3	4	5	5	4	3	5	3	4	3	4	5	3	4	4	5	4	2	4	4	4	5	3	4
41	2	2	3	5	4	4	6	4	6	4	5	4	3	4	2	3	1	2	3	5	4	5	2	6	4	4	3	5	4	5	4	4	4	5	4
42	2	3	3	2	6	4	6	4	6	5	2	2	2	3	5	3	2	3	5	3	5	3	7	4	4	3	5	3	3	5	5	3	3	4	5
43	1	1	2	1	6	3	2	1	2	2	3	2	3	5	4	5	2	4	5	2	4	3	3	4	4	3	4	3	4	3	4	3	3	3	4
44	1	4	1	2	5	3	2	3	3	3	4	2	3	5	4	3	3	4	3	5	4	3	3	4	4	3	5	3	3	4	5	3	4	4	5
45	3	3	3	5	5	6	4	6	7	5	5	6	4	5	4	6	7	5	5	3	7	5	5	7	5	5	4	3	5	4	6	5	4	4	6
46	2	4	1	1	4	4	6	5	3	5	4	6	6	4	7	5	7	5	7	5	7	6	2	6	5	5	7	5	5	4	4	4	6	4	4
47	2	2	3	5	3	5	4	3	5	3	3	1	2	3	5	5	6	4	5	5	4	3	4	4	4	4	3	5	4	5	4	4	4	5	4
48	2	3	2	1	1	3	2	2	1	1	3	2	3	6	2	5	3	1	5	2	2	1	1	2	1	1	2	4	2	2	3	3	2	2	3
49	2	2	2	5	3	2	4	3	2	2	2	4	2	4	2	4	3	2	4	7	3	5	2	4	4	5	3	5	4	2	4	5	4	3	4
50	2	4	3	2	2	1	3	2	2	2	3	3	2	3	3	1	3	1	1	1	1	1	3	1	4	5	3	4	3	5	4	5	3	4	4
51	1	2	2	2	6	4	6	5	3	5	4	6	6	4	7	5	7	5	7	4	4	6	7	5	5	5	4	6	5	3	5	5	4	4	5
52	2	1	3	1	3	2	2	3	2	2	3	3	3	4	3	3	3	4	3	4	3	3	4	3	4	4	4	2	4	3	4	4	5	3	4
53	2	3	3	2	4	6	5	4	6	4	6	5	4	5	5	4	5	7	4	4	6	4	6	5	5	5	6	5	4	5	5	5	6	5	5
54	1	2	2	6	2	2	2	2	2	1	3	1	2	3	2	4	2	3	5	1	1	1	1	1	3	2	1	1	2	3	3	3	3	3	3
55	1	3	1	1	4	4	6	5	3	5	6	5	6	7	5	6	6	6	6	5	6	5	6	6	6	5	7	5	5	6	5	6	5	6	5
56	1	2	1	1	3	4	5	4	5	3	6	5	6	6	4	6	3	7	5	5	4	4	6	6	5	6	6	5	5	7	5	5	7	5	5
57	2	4	3	6	3	4	6	3	5	3	3	5	5	5	5	3	5	2	3	4	3	5	4	3	4	2	2	4	3	5	5	3	4	5	5
58	4	2	2	2	4	1	1	3	1	1	1	1	1	3	3	1	1	1	1	1	1	1	1	1	6	4	3	5	4	6	4	4	4	5	4
59	2	3	1	6	2	1	2	2	1	1	2	2	2	3	2	3	2	3	3	2	1	1	1	1	4	2	2	4	2	4	3	3	3	3	3
60	2	3	3	2	4	4	5	5	3	5	3	5	5	5	2	4	2	3	4	4	6	4	6	5	1	1	1	2	3	3	3	5	4	3	3
61	2	3	3	2	4	3	4	5	2	4	3	5	5	3	5	5	6	4	5	2	2	1	1	2	3	2	1	2	1	3	5	4	5	3	5
62	1	1	1	6	7	6	5	4	6	5	5	4	6	5	5	6	6	6	6	3	7	7	3	7	5	5	4	6	4	5	5	6	6	5	5
63	2	4	1	2	3	4	5	4	5	3	6	4	6	5	4	6	3	7	5	4	5	7	3	5	5	5	6	5	6	4	4	5	5	4	4
64	1	4	2	2	4	3	5	4	4	2	2	2	1	2	4	3	5	3	4	7	3	5	2	4	4	5	5	4	4	6	4	4	5	5	4
65	1	2	1	6	4	5	4	6	4	6	7	5	5	5	5	6	6	6	5	5	7	4	5	6	5	5	6	5	4	6	5	5	6	5	5
66	1	4	2	1	4	5	3	5	4	6	3	3	5	3	5	3	5	3	5	5	3	5	6	2	5	3	5	3	3	5	5	3	3	4	5
67	1	2	3	1	1	4	5	5	3	5	4	5	5	3	3	4	5	3	3	4	3	3	5	3	4	2	2	4	3	2	2	3	2	2	2
68	1	1	1	6	4	3	4	4	2	3	5	3	5	4	5	3	5	3	4	3	3	5	2	4	2	3	2	3	3	4	5	4	4	4	5
69	1	3	2	2	7	5	3	4	2	3	5	3	3	3	3	1	2	2	3	1	1	1	3	3	1	3	2	1	3	3	3	3	3	3	3
70	2	4	2	2	3	6	3	2	2	2	6	6	6	5	7	5	6	6	7	5	4	6	4	6	7	5	5	7	5	6	5	5	5	6	5
71	2	1	1	6	5	5	7	5	7	5	5	7	6	5	5	7	6	6	5	6	5	7	6	6	3	2	2	2	2	2	3	4	4	3	4
72	1	3	1	2	4	4	7	5	4	6	5	6	6	4	7	5	3	7	7	3	7	5	6	7	5	7	6	5	7	5	6	6	6	5	5
73	1	2	2	6	5	6	6	5	7	5	6	5	6	6	6	5	7	5	6	6	5	7	6	6	3	2	2	2	2	2	3	4	4	3	4
74	2	3	2	2	4	1	2	2	1	1	1	1	1	1	1	1	1	1	1	1	1	1	1	1	4	2	4	5	5	3	4	5	5	3	4
75	1	4	1	6	4	5	5	7	4	6	6	5	6	5	5	6	6	6	5	5	4	5	7	7	5	7	5	7	5	6	6	6	4	6	5
76	2	4	2	2	4	5	6	5	3	5	6	4	5	6	5	6	5	4	5	3	7	7	5	3	5	5	5	6	6	5	6	2	5	5	6
77	1	3	2	1	7	3	2	4	4	2	2	4	3	2	3	2	4	3	3	3	6	4	3	4	4	2	2	4	2	4	5	4	4	3	5
78	1	2	1	7	2	5	4	3	5	3	5	4	5	6	3	5	3	3	3	5	3	5	4	3	4	2	4	2	3	4	3	4	5	4	3
79	1	1	1	1	4	5	3	4	4	2	1	1	2	3	4	4	6	5	3	3	2	2	2	2	1	2	2	3	2	3	3	3	3	3	3
80	1	4	2	7	4	6	5	4	6	5	7	5	5	6	6	4	6	4	6	4	6	5	6	6	5	7	5	2	5	5	6	5	6	5	6
81	2	4	1	1	5	4	5	5	3	5	1	2	2	2	3	7	3	5	3	5	3	3	7	4	4	3	5	3	3	5	5	5	4	4	4
82	1	1	4	7	4	6	5	4	6	5	7	5	6	5	7	6	5	4	7	5	5	7	5	6	4	5	5	4	4	6	6	6	4	5	5
83	2	4	2	2	3	3	2	2	1	1	3	4	3	2	2	3	3	3	2	1	1	1	1	4	5	4	5	4	5	1	2	2	4	4	1
84	2	1	2	7	7	2	1	2	1	1	1	1	2	2	3	1	1	1	1	1	1	1	1	1	6	4	4	1	5	3	2	2	1	5	3
85	2	3	2	1	4	4	5	5	3	5	4	1	5	5	5	4	3	5	5	3	4	5	3	4	4	2	2	4	3	5	3	4	4	3	5
86	2	3	2	1	5	5	4	6	4	5	3	5	5	4	3	7	4	5	3	5	3	3	5	4	4	2	2	4	3	2	2	3	2	3	2
87	1	2	2	7	4	3	2	2	1	1	2	4	2	4	2	4	2	4	2	2	2	1	1	2	5	3	3	5	4	1	2	2	3	4	1
88	1	2	2	1	4	4	5	5	3	5	3	1	2	4	5	5	3	3	5	3	6	4	3	4	5	3	4	5	5	3	4	5	4	4	4
89	2	3	4	7	4	5	3	5	4	6	5	3	3	5	1	2	3	1	1	1	3	2	1	3	3	2	1	3	2	3	3	3	3	2	3
90	2	4	4	7	4	6	4	6	4	6	4	5	6	6	5	6	4	6	5	5	7	5	4	6	5	6	5	7	5	4	5	6	5	5	4
91	1	1	2	7	5	6	5	5	7	7	5	7	5	6	6	5	6	6	6	5	7	5	6	7	3	2	2	2	2	2	3	4	4	3	4
92	1	4	1	7	7	5	7	5	7	5	5	6	6	6	6	5	7	5	6	3	7	7	5	7	5	6	5	7	6	4	5	6	7	5	5
93	1	1	2	2	5	5	3	5	4	6	6	4	4	5	5	3	5	3	4	4	6	4	6	5	1	1	1	1	3	3	4	4	3	3	3
94	1	2	1	8	5	5	3	5	5	3	3	4	5	5	5	3	5	4	4	5	3	5	6	4	2	4	4	2	3	4	5	5	5	3	4
95	1	2	4	2	5	5	7	5	7	5	5	6	6	6	6	5	7	5	6	4	7	7	4	7	2	7	4	6	4	6	5	6	6	5	5
96	3	2	2	8	3	4	5	5	3	5	6	5	6	5	6	4	5	7	6	7	3	6	4	6	5	6	4	6	4	6	5	6	5	5	5
97	1	3	2	8	4	4	4	3	3	3	4	1	3	4	5	4	2	4	5	3	5	4	3	5	4	4	3	5	4	5	5	3	4	4	5
98	4	2	1	8	7	3	5	5	3	5	5	4	5	5	5	3	5	2	5	5	4	3	7	4	4	4	3	5	4	1	2	2	3	4	1
99	1	3	1	2	5	5	7	7	7	5	5	7	6	6	7	7	7	7	7	5	7	5	6	7	3	2	2	2	2	2	3	4	4	3	4
100	2	2	4	8	4	3	5	3	4	2	5	4	3	4	5	3	5	3	5	5	3	3	7	4	2	4	5	3	3	5	4	5	3	4	4
101	1	3	1	2	4	5	5	7	4	6	6	5	6	5	5	7	5	4	5	6	5	4	6	6	4	4	5	6	6	4	6	6	7	5	4
102	5	2	1	1	5	5	3	5	4	6	6	4	4	5	3	4	3	5	3	4	6	4	6	5	1	1	1	1	1	4	4	5	5	1	4
103	2	1	2	8	3	4	3	4	4	2	4	5	5	5	3	4	3	5	3	1	1	1	4	1	1	1	4	2	1	4	5	4	4	1	4
104	4	4	2	1	5	4	5	4	2	4	3	5	3	6	3	5	3	4	3	4	6	4	3	5	6	4	4	3	5	4	5	3	5	5	4
105	2	4	1	8	7	5	4	3	5	3	5	4	5	3	3	5	3	3	3	5	3	5	4	3	4	2	2	4	3	5	4	5	4	3	5
106	2	4	1	2	3	5	4	3	5	3	3	5	5	4	3	7	4	5	3	6	4	6	2	6	5	6	5	7	6	5	5	5	7	5	5
107	1	4	2	9	2	3	2	2	1	1	2	4	3	2	3	2	4	3	3	1	1	1	4	1	1	3	1	2	1	3	3	3	3	1	3
108	2	1	2	9	5	2	4	3	2	2	2	4	2	4	2	4	2	4	2	1	1	1	4	2	5	4	5	4	5	2	2	3	3	5	2
109	1	3	2	2	2	4	4	4	2	3	1	1	2	2	2	4	2	3	2	1	1	3	1	1	5	2	5	2	1	3	3	3	3	1	3
110	2	4	2	9	3	5	3	5	4	6	6	4	4	5	3	4	3	5	3	4	6	4	6	5	1	1	1	2	1	3	5	3	5	1	3
111	3	1	4	2	4	3	5	5	2	4	3	5	4	3	3	4	5	3	4	2	1	3	2	1	1	1	1	1	1	3	4	4	4	1	3
112	2	3	4	9	7	3	5	3	4	2	1	1	2	4	2	4	2	3	4	1	2	1	1	2	1	1	1	4	1	3	3	3	3	1	1
113	2	1	2	1	4	4	5	5	3	5	3	1	2	5	5	5	3	3	4	3	6	4	3	4	5	3	4	5	4	3	4	5	4	3	4
114	2	3	1	2	4	6	5	5	7	5	6	5	5	5	5	5	7	5	7	5	7	6	6	4	4	5	6	4	5	6	6	5	5	5	5
115	2	3	2	9	5	4	6	4	6	4	3	5	5	3	2	3	2	3	3	1	1	1	3	1	1	1	1	1	1	1	1	1	1	1	1
116	2	2	1	1	4	2	1	2	1	1	1	1	1	3	2	2	2	1	1	1	1	1	1	1	3	2	1	3	2	3	3	3	3	2	1
117	1	1	4	9	7	5	4	3	5	3	3	5	5	4	3	7	4	5	7	5	3	6	6	4	5	6	5	7	5	5	6	6	5	7	5
118	3	3	4	2	2	5	4	6	4	5	2	1	2	2	3	4	6	4	5	2	3	3	2	4	4	2	2	3	3	5	4	5	4	3	2
119	1	3	1	9	4	5	6	5	4	6	6	5	6	6	7	5	7	5	7	3	7	7	5	7	4	5	4	6	6	5	5	6	6	5	5
120	1	2	2	2	2	1	3	3	2	2	3	1	2	3	2	3	2	3	3	1	1	1	1	1	2	1	3	1	1	2	2	1	3	1	1
121	3	2	2	2	4	3	5	3	4	2	4	5	3	4	5	4	2	5	3	3	5	4	3	5	4	4	3	5	4	5	4	3	4	4	4
122	3	2	2	2	7	5	4	6	4	5	3	5	4	5	1	2	3	2	2	2	1	3	1	3	2	2	2	3	3	5	4	5	5	2	2
123	1	4	1	9	4	6	4	6	4	6	5	7	5	5	5	6	3	5	6	5	5	7	4	6	5	6	5	6	5	4	5	6	5	7	6
124	3	2	1	1	4	4	6	4	6	4	5	3	5	3	3	5	3	5	5	4	3	5	4	3	4	2	2	4	3	4	4	4	4	3	3
125	1	3	4	9	7	2	1	1	1	1	1	1	1	3	2	1	2	1	1	1	1	1	1	1	3	2	2	2	1	3	3	2	2	2	1
126	1	1	2	2	4	3	5	5	2	4	6	4	4	5	2	3	1	1	3	7	3	5	2	4	6	4	4	3	5	4	3	3	4	5	4
127	3	4	1	9	6	4	3	4	2	3	3	4	5	5	3	2	4	2	2	3	5	3	5	2	5	4	4	3	5	4	4	4	5	4	4
128	3	2	2	9	4	5	5	7	4	6	5	7	6	5	5	7	4	6	7	5	6	5	6	5	3	2	7	5	6	4	5	4	5	2	7
129	1	2	1	2	3	3	5	4	4	2	3	1	2	3	4	3	4	3	3	4	5	3	5	3	6	4	4	2	4	2	3	3	3	5	3
130	1	3	2	9	6	1	5	3	2	2	3	3	3	3	3	2	4	3	2	2	1	3	2	1	2	1	3	4	3	4	4	5	4	1	3
131	2	2	2	9	3	4	6	4	6	4	3	2	2	3	3	3	4	3	3	1	2	2	2	3	2	1	2	4	3	4	4	3	5	1	3
132	1	3	1	9	4	3	5	4	4	2	3	5	5	3	4	5	4	5	5	3	3	3	4	6	2	3	2	3	3	4	4	5	5	3	2
133	2	2	1	2	6	3	5	4	4	2	3	1	2	3	4	3	4	3	3	4	5	3	5	3	6	4	3	4	4	1	2	2	3	5	3
134	3	1	1	9	2	5	3	3	3	5	5	4	3	4	3	7	4	5	7	2	2	2	1	7	3	2	2	3	3	4	5	3	5	2	2
135	3	3	2	1	4	3	2	2	1	1	3	2	4	2	3	2	4	3	2	2	2	1	1	2	1	2	2	3	2	4	4	4	5	2	2
136	3	1	4	1	6	3	5	5	3	5	4	3	5	5	3	1	2	2	1	4	3	5	4	1	4	2	2	4	2	4	3	2	2	3	3
137	2	2	2	10	4	5	5	7	4	6	5	7	5	5	5	6	4	6	6	3	7	4	6	7	5	4	7	5	6	4	6	4	6	4	7
138	2	4	1	1	2	3	2	2	1	1	1	2	1	2	5	4	2	5	3	2	2	1	1	2	1	1	1	2	3	3	5	3	4	1	1
139	3	4	4	2	6	3	4	3	3	2	2	2	1	3	5	3	4	3	4	1	5	7	3	4	4	4	3	5	4	5	4	4	5	5	4
140	3	1	2	10	5	4	6	4	5	1	1	2	5	3	5	4	3	5	4	5	4	5	2	6	4	4	3	4	3	4	4	4	3	4	3
141	3	3	2	2	5	1	5	1	1	5	5	3	5	4	5	3	3	3	5	4	6	5	3	4	4	5	3	5	2	4	3	3	3	5	3
142	1	1	1	2	5	2	1	2	1	3	3	3	4	4	4	5	6	4	5	2	1	3	2	1	3	2	1	1	2	3	3	3	3	2	1
143	1	1	2	2	1	4	5	4	2	4	3	3	3	3	3	2	4	3	2	5	1	4	5	2	6	4	3	5	5	4	3	5	4	5	4
144	4	3	2	1	6	5	4	6	4	3	3	5	4	5	1	2	3	2	2	2	1	3	1	3	2	2	2	3	3	4	4	4	5	2	2
145	2	1	2	2	3	3	1	5	2	2	2	4	3	4	3	2	4	3	2	2	1	3	2	1	4	2	2	3	2	4	3	3	3	3	2
146	4	2	4	2	3	2	1	2	1	1	1	1	1	3	3	1	2	1	1	1	1	1	1	1	4	2	2	3	3	5	5	3	5	3	2
147	1	2	2	10	5	3	3	4	4	2	1	3	4	3	3	5	4	5	5	3	4	4	2	4	4	2	2	4	3	1	2	2	1	3	3
148	4	2	2	2	3	5	3	4	4	2	5	4	5	3	3	4	3	5	4	2	1	2	2	2	1	1	1	1	1	4	4	4	4	1	1
149	1	2	2	2	4	4	6	4	6	5	4	6	4	5	4	6	3	7	5	4	6	5	2	6	4	5	4	2	3	2	2	2	2	4	3
150	1	2	4	2	5	3	4	5	2	4	3	4	5	4	4	3	5	3	3	3	5	3	5	4	4	4	3	5	3	5	5	4	4	4	4
151	5	2	2	2	5	5	5	7	4	6	6	5	6	6	5	6	4	6	6	5	7	6	6	4	5	5	5	6	5	6	5	5	5	6	5
152	1	2	2	1	4	1	2	2	1	1	1	1	1	1	1	1	1	1	1	1	1	1	1	1	1	3	3	1	1	1	1	3	3	1	1
153	2	2	4	2	5	6	7	6	7	5	5	7	6	6	7	6	7	7	6	6	5	7	6	6	3	2	2	2	2	2	3	4	4	3	4
154	5	3	1	10	5	5	3	4	4	2	4	5	4	5	5	5	3	7	5	3	4	5	6	2	4	2	2	4	3	1	2	3	2	3	3
155	2	4	1	2	4	4	6	4	6	4	5	4	5	3	3	4	3	5	4	1	1	1	4	2	4	2	3	1	1	1	3	3	3	1	1
156	1	3	2	1	5	1	3	3	2	2	3	1	2	2	2	3	2	3	3	1	1	1	1	1	4	2	2	1	1	1	3	3	2	1	1
157	5	4	2	1	2	1	2	2	1	1	2	1	1	2	3	5	3	5	5	1	1	1	1	1	3	2	1	1	2	3	3	3	3	2	1
158	2	3	1	10	3	2	4	3	2	2	2	4	3	5	3	2	4	3	2	3	4	4	4	6	4	2	3	4	2	4	4	5	3	3	3
159	1	3	4	1	4	6	4	5	5	3	7	5	5	6	6	5	7	5	5	7	3	6	4	7	3	2	6	5	5	7	6	6	5	2	6
160	2	3	2	2	5	5	3	5	4	6	1	1	1	3	5	4	3	5	3	5	4	5	1	1	5	3	3	5	4	5	3	5	3	4	4
161	2	4	1	2	4	3	4	4	2	3	3	5	2	3	4	5	6	4	5	3	4	5	3	4	4	2	2	4	2	4	3	3	3	3	3
162	1	2	2	2	4	6	4	5	5	3	4	5	5	6	6	4	6	4	5	4	6	4	6	5	7	5	5	6	4	6	6	6	5	6	5
163	1	4	2	10	3	4	5	5	3	5	5	6	6	6	5	7	6	6	7	5	6	5	6	6	5	7	6	5	5	3	6	6	7	5	6
164	5	2	4	10	4	6	5	4	6	5	4	5	4	4	6	5	7	5	5	6	4	6	4	6	7	5	6	5	4	6	5	6	7	5	6
165	1	1	1	10	4	6	4	6	4	6	5	6	6	6	4	6	3	7	5	6	4	5	7	5	5	6	4	6	5	5	5	5	5	7	5
166	2	3	2	10	4	5	4	4	5	3	3	4	3	3	3	7	4	5	7	5	3	3	7	3	4	2	5	3	4	3	4	5	4	3	4
167	2	3	1	10	3	4	6	4	6	5	4	6	5	5	4	6	3	7	5	5	4	5	4	5	2	2	2	1	1	1	2	2	2	1	1
168	5	3	2	10	2	3	2	2	1	1	4	3	1	5	1	1	2	2	1	2	2	1	1	2	4	2	3	1	1	1	3	3	3	1	1
169	2	4	1	10	5	3	5	4	3	4	5	5	5	3	3	4	5	3	5	4	5	3	5	4	5	4	5	3	5	2	4	3	3	4	5
170	5	4	1	10	4	3	2	4	2	4	2	4	3	3	3	2	4	2	2	7	3	4	5	4	4	4	3	5	3	5	5	5	3	5	4
171	2	3	2	9	3	4	6	4	5	4	5	4	5	5	5	4	3	5	3	4	6	4	6	5	1	1	1	1	1	4	5	3	5	1	1
172	1	3	1	1	6	3	2	2	1	1	2	4	2	4	2	4	2	3	5	2	1	2	2	1	3	2	1	2	2	3	3	3	3	2	1
173	2	3	1	9	2	1	3	2	1	2	3	3	4	2	3	5	6	4	5	5	3	4	5	4	4	2	5	3	3	5	5	3	5	3	4
174	2	2	4	2	5	3	2	4	3	4	2	4	2	4	3	2	4	3	2	3	6	4	3	4	4	2	2	4	3	5	5	4	5	3	3
175	5	2	4	9	4	3	2	4	3	4	2	4	3	3	3	2	4	3	2	5	4	5	4	5	2	4	5	4	4	6	5	5	4	3	5
176	1	2	2	2	3	3	2	4	3	4	2	4	3	3	2	4	2	3	5	1	1	1	4	2	1	2	2	3	2	4	3	2	4	2	2
177	1	1	4	9	6	4	5	4	3	4	3	5	3	4	5	4	5	3	3	5	4	3	2	4	5	3	3	4	3	5	4	5	4	4	3
178	1	1	1	2	5	3	5	3	4	2	3	3	4	4	5	3	5	3	5	3	5	3	4	3	5	4	4	3	4	6	4	4	5	4	4
179	2	3	1	8	3	2	1	2	1	2	4	5	5	5	4	4	5	5	3	3	4	5	3	4	4	2	2	4	3	5	4	4	3	3	3
180	1	4	1	1	4	5	5	7	5	6	5	7	5	6	6	5	7	5	7	6	4	6	7	5	4	3	6	4	6	5	6	6	6	3	5
181	5	1	1	8	4	4	5	5	4	5	5	4	5	3	1	1	1	1	5	4	6	4	4	5	4	5	3	5	3	4	5	3	5	5	3
182	2	4	4	2	6	2	1	2	1	2	4	5	5	5	4	4	5	5	3	3	4	5	3	4	4	2	2	4	3	4	4	5	5	3	3
183	2	1	2	8	4	6	5	5	6	5	4	6	4	5	5	7	4	6	4	3	7	4	6	7	5	6	5	7	6	4	5	6	5	7	5
184	1	2	2	2	5	2	1	1	1	1	1	1	1	3	1	1	2	2	1	1	1	1	1	1	3	2	3	1	1	3	3	2	3	1	1
185	2	4	2	8	5	3	3	5	3	5	4	5	5	4	5	3	5	4	1	2	1	3	2	1	1	1	1	1	3	3	5	4	5	1	1
186	4	2	4	2	3	3	1	5	2	5	2	4	3	2	3	2	4	3	3	2	1	3	2	1	4	2	2	3	2	4	3	3	3	2	3
187	2	2	2	8	6	5	5	7	5	6	2	3	3	3	6	4	5	7	7	4	6	4	6	5	5	6	6	5	6	5	5	6	7	5	5
188	1	1	2	1	1	1	1	1	1	1	1	1	1	1	1	1	1	1	1	1	1	1	1	1	2	2	3	1	2	2	2	2	3	1	2
189	1	2	1	8	4	2	4	5	3	5	3	5	3	3	4	2	1	1	4	5	4	4	5	4	5	3	6	4	5	4	4	4	3	5	5
190	1	4	1	2	4	5	4	3	4	3	5	4	3	4	4	5	3	4	3	4	3	5	4	3	4	2	2	4	3	5	4	4	3	3	3
191	2	1	2	7	7	5	4	6	4	5	1	1	1	3	3	5	4	5	4	5	4	3	5	4	5	4	4	2	4	5	4	4	5	3	3
192	2	2	2	7	1	1	2	1	1	1	1	1	1	3	3	1	1	1	1	1	1	1	1	1	3	2	3	1	1	3	3	2	3	1	1
193	1	4	5	2	4	6	4	4	6	5	3	3	3	2	3	7	3	4	3	4	3	3	4	3	4	2	2	4	3	4	4	5	4	3	3
194	1	2	1	7	4	3	1	5	2	5	3	2	4	2	3	2	4	3	4	2	1	3	2	1	4	2	2	4	2	4	3	2	2	3	3
195	4	1	2	2	7	6	4	4	5	4	3	5	4	3	5	3	5	3	1	5	3	4	6	5	5	6	7	5	5	5	6	6	5	7	5
196	2	1	2	7	4	5	4	3	4	3	5	4	5	3	3	5	3	3	3	4	3	3	5	3	4	2	3	4	3	2	3	2	2	3	4
197	1	3	1	2	5	3	5	5	3	5	6	4	4	5	2	2	2	1	1	1	1	5	3	1	6	4	4	3	5	4	3	5	4	4	3
198	2	1	1	7	2	2	3	2	2	2	2	2	2	1	2	3	2	3	1	1	1	1	1	1	4	2	3	4	1	3	3	3	3	4	1
199	1	3	1	2	3	2	1	2	1	2	5	3	5	1	3	4	5	3	4	5	3	3	7	4	2	4	5	3	4	5	5	4	5	4	4
200	1	2	2	6	7	6	4	5	4	5	5	6	6	4	5	6	6	6	5	7	3	5	3	7	4	5	4	2	3	5	6	6	6	3	3
201	2	2	1	2	4	5	5	7	5	6	6	2	5	5	5	7	5	4	5	5	7	4	6	4	6	4	6	4	4	6	6	6	6	5	5
202	1	2	2	6	4	6	4	4	6	5	1	1	1	5	3	7	3	5	3	1	1	5	3	1	4	5	5	4	4	6	4	4	3	5	4
203	2	3	5	2	4	5	2	1	1	1	5	5	5	4	5	5	6	4	5	5	4	3	5	4	5	4	4	2	3	5	4	3	4	3	3
204	1	4	2	6	7	4	4	6	4	6	7	5	6	6	5	6	4	6	5	5	6	5	6	5	5	5	6	5	7	2	6	5	5	5	5
205	1	3	2	2	4	1	2	2	1	2	5	4	5	3	3	4	3	5	3	5	3	5	6	2	4	2	5	3	4	5	5	4	4	4	4
206	4	2	1	2	4	6	4	6	5	6	6	5	6	5	5	7	4	3	5	5	7	4	5	6	6	5	6	4	5	5	6	6	3	7	4
207	2	2	2	6	4	6	5	5	6	5	6	5	5	6	6	4	6	4	6	6	4	7	3	7	5	5	5	6	6	4	6	6	6	5	5
208	1	3	2	2	7	5	4	3	4	3	2	1	2	4	5	5	4	5	5	5	4	4	4	6	3	4	3	4	3	4	4	4	3	3	4
209	1	1	2	6	5	5	7	5	6	5	5	7	5	6	5	6	6	6	5	4	6	5	7	6	5	7	6	5	3	4	5	6	5	6	5
210	2	3	1	1	5	4	5	5	4	5	5	4	5	3	3	1	1	1	3	4	6	4	2	6	4	5	3	5	4	2	5	5	4	3	5
211	1	3	5	6	4	2	1	2	1	2	5	4	4	3	3	7	4	5	3	5	4	4	4	6	6	4	3	5	4	6	4	4	3	4	4
212	1	1	2	2	7	4	5	4	3	4	5	5	5	5	5	4	5	3	5	6	4	7	3	4	5	6	5	7	5	5	6	6	5	7	5
213	1	3	1	6	2	2	3	3	6	3	5	6	6	5	5	6	4	6	5	6	5	4	6	4	6	4	5	6	5	7	6	5	6	5	7
214	5	1	1	2	5	3	3	5	3	5	3	4	5	4	4	3	5	2	4	7	3	3	4	7	4	4	5	4	5	4	3	5	5	5	4
215	1	3	2	5	4	4	5	5	4	5	6	4	4	5	3	1	2	2	3	3	5	5	3	4	5	3	4	5	4	5	4	4	5	4	5
216	2	3	1	2	6	6	5	5	6	5	2	5	6	5	6	5	3	7	6	7	3	5	4	7	6	5	4	6	5	6	6	5	5	5	5
217	2	3	4	5	5	3	5	5	4	5	4	5	5	4	5	4	3	5	5	7	3	1	5	7	3	4	3	4	3	4	5	5	1	3	4
218	1	4	1	2	4	2	1	2	1	2	5	3	5	5	3	4	5	3	3	5	3	3	7	4	2	4	5	3	4	5	4	5	5	4	4
219	2	3	4	5	2	5	3	5	4	5	3	5	4	5	4	6	3	7	5	5	4	4	4	6	2	2	2	3	3	5	4	5	5	2	3
220	2	2	2	2	6	2	2	2	1	2	2	1	3	3	3	2	2	1	3	1	1	1	1	1	4	2	3	1	1	2	3	3	3	1	1
221	6	1	2	1	5	6	5	5	7	5	4	5	5	4	6	5	6	6	6	5	6	4	6	6	7	7	6	4	4	6	5	6	3	6	4
222	1	2	2	5	3	5	3	5	4	6	3	5	5	1	2	1	2	1	2	2	1	2	2	2	3	2	1	1	2	3	3	3	3	1	1
223	1	1	2	1	6	6	6	4	5	4	6	5	6	6	5	3	6	3	5	4	6	4	6	5	6	4	6	4	4	6	5	5	5	5	5
224	1	2	2	5	4	5	5	7	5	6	6	5	4	6	5	7	4	6	5	6	6	4	6	6	5	6	5	6	6	5	6	5	5	5	5
225	2	3	1	1	4	2	4	4	2	3	3	3	3	3	2	4	2	4	2	5	4	3	4	5	4	2	5	4	4	6	5	3	4	5	4
226	1	4	2	5	6	4	6	5	4	5	5	6	5	6	5	7	3	5	5	3	7	5	6	6	6	5	4	6	7	5	6	5	5	5	5
227	2	1	2	2	5	3	2	4	2	4	2	4	3	3	3	2	4	3	3	3	5	4	3	4	4	2	2	4	3	4	4	5	4	3	3
228	2	2	1	5	7	4	5	5	4	5	3	4	4	5	4	6	4	5	5	5	3	4	5	6	6	4	4	3	1	3	3	3	3	4	3
229	1	3	1	2	4	5	4	3	4	3	5	4	3	4	4	5	3	5	5	5	3	4	5	4	4	2	3	4	3	5	4	5	4	3	4
230	2	3	2	4	4	5	3	5	4	5	1	1	1	3	4	6	4	6	5	7	3	1	5	7	6	4	3	5	4	6	4	5	5	4	4
231	5	2	1	2	5	5	7	5	7	5	5	7	6	5	7	5	7	5	7	5	7	6	6	6	3	2	2	2	2	2	3	4	4	3	4
232	4	2	1	4	7	2	4	3	2	3	3	3	3	3	2	4	2	3	5	3	6	4	3	4	4	2	2	4	3	5	5	4	5	3	3
233	1	3	1	2	4	4	5	5	4	5	4	3	5	5	4	5	6	4	5	1	1	3	1	1	1	1	4	1	1	1	1	1	4	1	1
234	2	1	1	4	7	5	5	7	5	6	6	2	2	6	5	5	7	5	7	6	4	5	6	6	5	6	6	5	5	7	6	5	7	5	5
235	1	2	1	1	7	5	4	3	4	3	3	5	4	5	4	5	4	5	5	5	4	5	4	5	4	4	3	5	3	1	4	4	4	3	5
236	2	1	1	4	7	2	4	4	2	3	2	4	3	2	3	2	4	3	2	5	4	3	7	3	5	3	5	4	5	1	2	2	3	5	4
237	2	4	1	1	7	4	7	5	5	6	5	7	5	6	6	5	7	5	5	3	7	7	5	7	5	6	5	7	5	6	5	6	5	6	6
238	1	1	2	1	7	3	3	4	3	4	5	3	4	3	3	5	4	5	5	4	6	4	3	5	4	4	3	5	3	5	4	5	5	4	4
239	2	1	2	4	7	3	2	2	1	1	2	2	2	4	4	4	5	3	4	2	2	1	1	2	1	2	2	4	2	3	4	2	3	2	4
240	4	2	1	1	7	5	6	5	4	6	5	6	5	5	4	6	5	7	5	3	7	7	3	7	6	5	6	5	5	7	6	5	6	5	5
241	2	3	1	2	7	2	4	3	2	3	3	3	3	3	2	4	2	3	5	2	1	2	2	2	1	4	2	1	4	3	3	3	3	2	1
242	1	4	2	4	6	4	5	5	4	5	6	4	5	4	5	4	5	5	3	5	4	5	4	5	2	4	4	2	3	4	4	4	3	3	3
243	1	2	2	2	6	4	5	4	3	4	3	5	4	5	5	3	5	3	4	4	5	1	4	5	4	5	3	5	3	4	4	5	4	3	5
244	2	4	1	1	6	6	4	4	5	4	5	4	1	4	2	3	1	2	3	5	4	5	2	6	4	4	3	5	4	3	5	4	4	4	4
245	1	2	1	4	6	6	4	4	6	5	1	2	2	3	4	6	4	6	5	4	5	4	6	4	4	4	3	4	3	4	3	5	5	3	4
246	2	2	1	2	6	5	7	5	7	5	5	7	5	6	7	5	7	5	7	5	7	5	6	7	3	2	2	2	2	2	3	4	4	3	4
247	2	4	2	2	6	5	4	6	4	5	3	5	5	7	5	3	5	3	5	4	6	4	4	5	4	5	4	2	3	1	2	2	3	3	3
248	2	2	2	4	6	4	6	4	5	3	6	5	4	5	5	7	3	5	7	6	5	4	6	4	5	5	5	6	6	5	5	6	6	5	5
249	1	4	2	1	7	5	3	5	6	4	5	3	3	5	3	2	3	1	2	2	1	3	1	3	3	2	4	2	5	3	3	3	3	4	2
250	2	3	1	2	7	6	4	4	5	4	3	3	5	3	2	3	2	2	3	4	6	4	4	5	6	4	4	2	3	5	5	5	5	3	3
251	1	1	1	4	7	5	3	5	6	4	6	4	5	4	5	4	3	5	4	4	5	7	3	5	5	6	5	7	6	5	5	5	7	5	5
252	1	4	2	1	7	4	5	5	4	5	1	1	1	7	4	5	6	4	5	7	3	4	4	6	4	5	5	4	5	4	3	3	3	5	4
253	2	4	2	2	7	1	2	1	1	1	2	1	1	2	3	1	1	1	1	1	1	1	1	1	3	2	3	1	1	3	3	2	3	1	1
254	1	3	2	4	7	4	5	4	3	4	3	5	5	4	5	4	5	5	3	6	4	6	2	6	5	6	5	7	5	5	6	6	5	7	5
255	1	2	2	1	7	3	5	5	4	5	3	5	5	5	3	4	5	3	4	4	6	4	4	5	2	4	5	3	3	5	4	5	4	4	4
256	2	2	1	2	6	4	4	5	4	5	5	4	3	4	3	7	4	5	7	5	4	5	4	5	5	4	5	4	5	1	2	2	3	5	4
257	2	1	2	4	6	6	4	4	6	5	3	5	4	5	4	6	4	5	5	7	3	5	3	7	5	6	5	7	6	5	5	5	7	5	5
258	1	3	2	2	6	5	5	7	5	6	5	6	6	6	6	5	7	5	5	5	7	5	5	7	5	7	5	5	7	5	5	5	7	5	6
259	1	3	4	4	6	5	7	5	6	5	6	5	4	5	6	5	7	5	5	5	6	5	6	6	7	5	5	4	7	5	5	6	5	6	6
260	1	1	1	2	6	4	3	5	4	5	6	4	4	4	4	5	6	4	5	5	3	4	5	4	4	3	5	4	5	1	2	2	3	3	1
261	1	4	1	3	6	4	3	4	2	3	3	4	5	5	3	2	4	2	2	3	5	3	5	4	5	4	3	5	3	5	4	4	3	4	4
262	2	3	4	3	7	5	4	6	4	5	1	2	2	2	5	4	5	5	3	4	5	3	5	4	1	4	6	4	4	6	5	4	5	5	5
263	2	2	1	2	7	4	5	5	4	5	3	5	3	5	3	1	2	1	1	5	4	5	4	5	5	4	4	3	5	5	5	4	5	5	5
264	2	2	1	3	7	1	1	1	1	1	1	1	1	2	2	1	1	1	1	1	1	1	1	1	1	1	2	1	2	2	1	1	2	1	2
265	2	4	2	1	7	5	4	6	4	5	3	5	4	5	3	5	4	5	5	7	3	5	6	2	2	4	4	2	3	5	4	4	4	3	5
266	1	1	1	1	7	6	5	5	7	5	6	5	6	6	6	5	7	5	5	6	5	7	6	5	5	5	6	5	5	7	5	6	5	6	6
267	1	4	2	3	7	3	5	4	3	4	3	5	5	4	4	5	4	5	5	5	4	5	4	5	2	4	5	4	5	4	4	5	1	5	4
268	2	4	1	1	6	4	6	5	4	5	5	4	6	5	4	6	5	7	5	4	6	5	6	6	5	7	5	7	5	5	6	6	4	7	5
269	4	1	2	2	5	6	4	4	6	5	3	3	3	2	3	7	3	4	7	4	3	3	4	3	4	2	2	4	3	2	2	3	2	3	2
270	1	3	1	3	5	1	1	3	1	3	5	3	5	4	5	1	3	1	1	1	2	1	2	1	1	1	1	1	1	4	4	4	4	1	4
271	4	2	1	2	6	4	7	5	5	6	4	6	6	6	4	5	6	4	5	6	4	6	6	5	5	4	7	5	6	4	5	4	5	7	5
272	2	1	2	2	6	5	3	5	6	4	6	4	1	5	3	4	3	5	4	3	7	5	6	3	5	6	5	7	5	5	6	6	5	7	5
273	4	2	1	3	6	3	4	5	3	5	6	4	4	5	3	4	3	3	5	3	4	4	4	6	4	2	4	2	3	2	4	4	3	3	2
274	1	1	1	1	7	6	5	5	7	5	4	6	6	5	5	5	7	5	7	4	4	6	7	7	6	5	4	6	7	5	6	5	5	5	5
275	1	2	4	1	7	2	5	2	5	2	3	3	5	3	4	5	6	4	5	2	2	3	2	2	3	2	1	3	2	3	3	3	3	2	3
276	3	2	1	3	7	2	1	3	2	3	3	3	2	3	3	1	3	1	1	1	1	1	1	1	2	2	3	5	2	2	2	2	3	5	2
277	4	1	1	1	7	6	4	3	4	3	3	2	2	3	3	1	2	1	1	1	1	1	3	1	3	2	1	2	1	3	3	3	3	1	3
278	3	3	1	1	7	4	5	4	5	3	6	4	5	4	5	3	5	3	4	4	6	4	4	5	4	5	3	5	3	4	4	1	4	3	4
279	4	4	1	3	6	6	5	5	6	5	4	6	5	6	5	6	6	6	6	3	7	5	6	7	5	6	5	6	5	6	6	6	5	5	5
280	3	4	1	2	6	6	4	4	6	5	6	4	5	4	4	6	3	7	5	6	4	5	6	4	5	6	5	7	6	5	5	5	5	7	5
281	2	2	2	2	6	5	5	7	5	6	4	5	5	6	6	5	7	5	5	5	6	5	6	6	6	5	4	6	7	5	6	5	5	5	7
282	2	4	1	4	6	4	4	6	4	6	5	6	6	6	5	7	4	6	7	4	6	5	6	6	5	5	5	6	6	4	5	6	6	5	5
283	5	2	1	2	6	4	7	5	5	6	6	5	5	5	6	5	7	5	5	4	6	5	6	6	5	5	3	3	3	5	6	6	5	3	5
284	2	1	1	2	7	6	4	3	4	3	3	5	1	5	5	3	5	2	3	4	3	5	6	2	4	2	2	4	3	5	4	4	5	3	5
285	2	2	2	4	7	5	3	5	6	4	5	4	5	3	5	3	5	3	5	7	3	4	4	6	5	6	5	7	5	5	6	6	5	7	5
286	5	3	1	2	7	2	1	2	1	2	4	5	5	5	4	4	5	4	5	3	4	5	3	4	4	2	2	4	3	4	5	3	5	3	4
287	3	3	3	2	7	6	5	5	6	5	5	7	5	6	5	6	4	6	5	6	4	5	7	5	5	5	4	6	4	6	5	6	6	5	5
288	3	3	1	4	7	6	5	5	7	5	4	6	5	6	5	5	7	5	7	5	6	5	6	6	5	6	5	6	4	5	5	6	5	6	4
289	1	2	2	2	3	5	4	6	4	5	2	2	2	3	3	2	3	1	3	1	1	1	4	2	1	3	2	1	3	2	2	2	3	3	2
290	5	3	2	5	2	3	2	4	3	4	2	4	2	4	2	4	2	4	3	2	1	3	2	1	1	1	1	1	3	3	4	4	4	3	3
291	1	2	2	1	3	3	5	4	3	4	5	4	5	5	3	2	3	2	3	2	1	3	1	3	3	2	1	2	1	3	3	3	3	1	3
292	2	3	2	6	4	3	2	2	2	2	1	1	5	3	3	7	4	5	4	3	7	7	3	7	4	5	5	4	5	4	5	5	4	5	4
293	1	1	2	1	5	6	6	5	6	5	5	7	6	6	5	5	7	5	7	3	7	7	5	7	5	5	4	6	5	6	5	5	5	5	6
294	4	1	2	1	5	5	7	5	7	5	5	7	6	5	7	5	6	6	6	4	7	7	4	7	4	3	6	4	5	6	5	5	5	5	6
295	2	2	2	7	4	4	5	5	4	5	3	5	4	3	4	5	6	4	5	1	5	4	6	4	4	5	5	4	5	2	2	2	2	5	2
296	4	3	1	2	2	3	2	3	2	3	2	5	5	6	6	5	7	5	6	7	3	4	4	6	5	6	5	7	5	7	6	5	7	5	5
297	1	4	1	8	4	1	2	2	1	1	1	1	1	1	1	1	1	1	1	2	2	1	1	1	4	2	3	5	4	2	3	3	3	5	3
298	3	1	2	1	5	6	4	6	4	5	3	4	4	5	5	4	3	5	4	5	4	3	7	4	2	4	4	5	5	3	5	5	5	3	3
299	1	4	3	9	4	5	5	7	5	6	5	6	6	6	5	5	7	5	7	4	6	5	7	6	2	2	7	5	6	4	4	6	5	5	5
300	5	1	2	1	3	2	4	4	2	4	5	3	3	4	5	3	2	3	2	1	2	3	5	1	2	1	2	4	2	4	3	3	3	3	3
301	2	4	1	10	6	2	1	2	1	1	1	1	1	3	3	1	2	1	1	1	1	1	1	1	5	4	4	2	3	5	5	4	5	4	4
302	1	3	1	4	6	5	6	5	4	6	6	5	5	4	6	5	7	5	6	6	6	5	4	6	7	5	6	4	5	6	6	6	6	4	5
303	5	4	2	1	6	6	5	5	7	5	4	6	4	4	5	5	7	5	7	4	6	5	6	6	7	5	4	6	5	6	6	6	5	5	5
304	6	3	1	3	6	6	4	4	6	4	3	4	4	3	2	3	2	3	2	3	6	4	2	6	5	3	4	5	4	5	4	4	5	4	5
305	1	3	2	1	7	1	2	2	1	1	2	2	2	4	2	3	2	3	2	1	2	1	1	1	3	3	3	2	3	3	3	3	3	2	3
306	5	2	2	3	7	3	4	5	3	4	6	4	4	5	3	4	3	4	3	3	4	4	5	3	4	2	3	4	3	5	5	4	4	3	5
307	2	3	2	2	7	5	4	3	5	3	3	3	3	4	4	3	4	2	4	3	5	4	2	4	3	4	5	4	5	4	3	5	5	5	4
308	5	3	2	1	7	2	4	4	3	4	5	3	4	5	3	5	3	3	4	3	5	3	7	4	4	3	5	3	4	5	5	4	4	4	5
309	2	3	2	3	7	2	2	2	2	3	3	1	2	2	3	2	4	3	4	1	1	1	1	1	1	1	1	5	1	3	3	3	3	1	3
310	2	4	1	2	7	3	3	4	2	3	3	2	4	3	3	2	4	3	4	1	1	1	3	1	3	2	1	2	1	1	3	2	1	2	1
311	1	1	1	2	7	3	5	5	3	5	6	4	4	5	2	3	1	1	1	7	3	5	3	7	5	5	4	3	5	4	5	4	5	5	4
312	1	2	2	3	6	5	7	5	6	7	6	4	5	5	5	5	7	5	7	6	4	6	6	5	4	4	5	6	6	4	4	6	5	5	5
313	4	4	3	1	6	4	6	5	4	6	4	6	6	5	4	6	5	7	6	6	4	6	6	5	5	5	5	3	5	6	5	4	6	5	5
314	2	1	1	2	6	4	7	5	5	6	6	4	6	5	4	6	5	7	6	6	5	4	6	6	4	5	6	5	4	5	5	5	6	4	4
315	2	1	1	3	6	1	2	2	1	1	1	1	1	1	1	1	1	1	1	1	1	3	1	1	2	3	3	1	4	2	2	3	3	1	4
316	1	4	2	1	6	1	1	1	1	1	1	1	1	3	2	1	1	1	1	1	1	1	1	1	5	3	3	1	1	3	4	4	3	1	1
317	3	3	3	1	6	3	5	3	3	5	3	3	5	3	3	5	4	5	4	4	6	4	2	6	4	4	5	4	5	1	4	4	1	4	4
318	1	3	1	3	7	5	4	6	3	5	1	1	1	1	3	5	4	5	4	5	4	3	4	6	5	4	3	4	3	4	4	4	3	5	5
319	1	3	1	1	7	5	4	5	5	4	3	4	4	3	4	3	5	3	5	5	4	5	1	5	4	4	3	5	4	3	4	4	5	5	4
320	2	3	1	1	7	3	3	4	2	3	3	1	1	2	4	5	1	1	1	1	1	1	1	1	4	1	1	1	1	1	4	1	1	1	1
321	2	2	3	3	7	2	2	3	2	2	3	1	2	3	2	3	2	3	2	1	1	1	1	1	2	3	3	1	1	2	2	3	3	1	1
322	2	2	2	1	2	1	3	2	2	3	3	3	2	3	3	1	3	1	3	1	1	1	1	1	1	1	5	1	1	2	2	2	3	5	1
323	1	2	2	2	4	6	5	4	6	4	6	5	4	5	5	4	6	5	6	4	6	4	6	5	5	5	5	6	4	6	4	6	5	5	4
324	1	3	1	3	4	4	5	4	3	5	5	4	5	5	3	4	5	3	4	4	5	3	5	1	6	4	1	3	2	5	4	4	3	1	5
325	4	3	1	2	4	4	7	5	5	6	4	6	4	6	4	6	5	7	6	4	6	4	6	6	5	4	4	5	5	3	6	5	4	4	5
326	2	1	2	1	4	4	5	4	3	5	4	5	5	4	3	4	5	3	4	5	4	3	3	4	4	4	3	5	4	3	4	4	4	4	4
327	1	2	1	4	4	4	5	6	4	5	7	5	5	6	5	3	6	4	5	4	5	7	6	4	7	5	6	5	5	4	5	5	7	5	7
328	3	1	1	1	4	3	3	4	2	3	1	1	1	4	2	4	1	3	1	1	1	1	1	1	1	1	3	1	1	1	1	1	3	1	1
329	1	1	1	1	4	5	4	5	5	4	5	4	5	5	3	1	1	1	1	5	4	5	4	3	4	4	3	5	3	5	4	5	5	3	4
330	1	4	1	5	4	4	7	5	5	6	5	7	5	6	6	5	7	5	6	5	6	5	6	6	5	2	7	5	5	6	5	6	5	6	5
331	1	1	2	1	5	6	4	3	4	5	3	5	5	5	5	3	5	3	5	5	4	5	4	5	2	4	4	2	3	4	5	5	5	3	3
332	1	1	2	1	5	4	5	4	3	5	3	5	5	3	5	4	5	3	5	7	3	4	5	4	4	5	5	4	5	3	5	5	4	5	4
333	4	1	2	6	2	3	1	5	2	1	3	3	3	5	3	2	4	3	4	1	5	1	1	1	4	2	2	3	3	2	2	2	3	2	3
334	2	1	2	2	2	1	1	1	1	1	1	1	1	3	1	2	1	1	1	1	1	1	1	1	5	4	5	1	1	3	5	4	5	1	1
335	2	1	1	1	4	5	6	5	5	6	5	6	4	6	4	6	5	7	6	4	6	5	6	6	2	2	5	6	6	5	6	5	7	5	5
336	2	3	1	7	4	5	6	4	7	5	5	6	2	6	4	6	5	7	6	3	7	4	6	7	6	5	7	5	5	6	6	5	7	5	5
337	2	3	1	2	2	2	4	3	2	4	2	4	3	3	3	4	3	2	3	2	1	3	1	3	3	2	1	1	2	3	5	5	4	5	5
338	2	3	1	8	3	5	3	5	5	3	1	1	2	5	3	7	4	5	4	1	1	1	2	4	1	1	1	1	3	3	4	5	5	4	5
339	1	4	2	2	4	6	4	6	4	5	1	2	2	3	4	6	4	6	5	4	5	4	6	4	4	4	3	4	3	5	5	4	1	5	4
340	1	2	4	9	4	3	4	5	3	4	3	4	5	5	4	3	5	2	5	3	5	4	2	4	3	4	5	4	4	6	4	5	5	4	5
341	2	4	2	1	4	1	2	1	1	2	1	2	1	2	1	2	3	1	1	1	1	1	1	1	3	2	2	4	2	3	3	2	3	3	2
342	5	2	1	3	5	3	5	4	3	5	4	3	5	4	4	5	4	5	4	4	6	4	2	4	6	4	3	4	4	2	1	1	1	1	1
343	2	2	4	1	5	2	3	1	1	3	5	3	5	4	4	5	6	4	5	1	5	5	2	6	4	5	3	4	2	4	4	4	5	4	4
344	1	4	1	2	5	2	5	1	1	5	5	3	3	4	5	5	3	3	4	5	1	4	4	6	6	4	5	4	4	6	4	5	3	4	5
345	2	4	2	3	4	5	3	4	2	3	1	1	1	5	5	4	5	4	5	7	3	4	4	6	4	5	5	4	5	4	3	3	3	3	5
346	2	4	4	2	4	4	3	4	4	2	4	5	5	5	3	4	3	5	3	1	1	1	4	2	1	1	1	1	1	3	4	5	3	4	5
347	5	4	2	1	4	2	4	4	3	4	4	5	5	5	4	5	6	4	5	7	3	4	4	6	5	6	5	7	6	5	5	5	6	5	5
348	2	4	4	4	4	5	4	3	5	3	3	5	5	4	3	7	4	5	4	6	5	4	5	4	5	6	5	7	6	5	6	6	5	5	5
349	2	3	1	2	4	2	1	2	1	1	1	4	4	5	3	7	4	5	4	7	3	4	4	6	5	5	3	5	4	6	5	4	4	5	4
350	2	3	1	4	4	4	5	5	4	5	4	5	3	5	3	4	5	3	5	5	4	4	4	6	2	4	3	4	3	4	4	5	5	4	5
351	5	1	1	2	3	4	5	4	3	5	5	4	5	5	3	4	3	5	3	4	5	3	5	4	6	4	1	3	2	1	2	3	2	2	3
352	1	4	4	1	4	5	5	7	5	6	4	2	3	6	6	4	6	4	5	3	5	7	3	7	6	5	5	6	6	5	5	5	5	5	5
353	5	4	2	4	2	3	3	4	4	2	5	3	1	4	5	4	2	4	3	3	5	3	5	4	5	4	4	3	4	6	5	5	3	5	5
354	1	4	2	2	2	2	1	2	5	1	3	5	5	5	3	4	5	3	4	5	3	3	7	3	4	2	5	3	3	5	5	4	5	4	5
355	2	3	4	5	4	3	3	5	2	4	4	5	5	4	5	3	5	4	5	2	1	3	2	3	1	1	1	1	3	3	5	4	5	3	5
356	1	2	2	1	4	5	4	3	5	3	5	4	5	4	4	3	5	3	5	5	4	5	4	5	4	4	3	5	4	3	5	4	5	3	5
357	1	2	4	5	4	5	4	5	5	4	5	4	5	5	3	1	1	1	1	5	4	5	4	5	4	4	3	4	3	4	4	5	4	4	4
358	2	3	4	2	4	4	7	5	4	6	7	5	5	6	3	2	4	2	4	3	7	4	6	4	5	5	7	5	5	7	6	5	5	6	6
359	1	3	2	2	4	5	4	3	5	3	5	4	5	4	3	5	3	3	4	5	3	5	4	5	2	4	4	2	3	5	1	4	4	5	1
360	1	1	2	6	5	3	5	3	3	5	5	4	3	4	5	3	5	3	5	5	3	5	6	4	2	4	5	3	4	3	4	5	4	3	4
361	1	3	4	2	4	5	5	7	5	6	5	6	6	6	4	4	6	7	6	7	5	4	5	7	6	2	6	4	7	5	5	5	5	7	5
362	1	3	1	2	4	5	7	5	5	6	5	6	6	6	6	5	7	5	6	5	7	5	5	7	5	7	4	6	7	5	5	5	7	5	5
363	4	3	1	6	5	3	5	4	3	5	5	1	5	3	5	4	5	3	4	3	5	7	3	7	3	4	5	3	3	5	4	4	4	4	4
364	1	1	1	2	4	3	5	5	4	5	5	3	5	3	4	5	4	5	4	4	5	4	6	4	2	4	4	2	3	5	4	4	4	5	4
365	2	4	4	1	5	5	3	5	5	3	6	4	4	5	4	6	3	7	3	7	3	3	4	7	5	6	5	7	6	5	6	6	5	5	5
366	2	3	1	6	2	5	3	5	5	3	3	5	4	5	3	4	2	3	2	5	4	3	7	3	4	4	4	2	3	1	4	2	3	1	4
367	4	3	1	2	2	4	5	5	4	5	5	4	5	4	5	4	5	3	5	3	5	7	3	5	5	4	5	4	1	1	2	2	2	1	2
368	2	2	2	2	4	3	5	5	4	5	4	5	5	4	5	4	3	5	4	3	5	7	3	5	3	4	3	4	3	5	1	4	4	4	1
369	4	2	1	5	4	2	2	1	1	2	1	2	2	3	5	4	5	3	4	1	1	3	1	1	4	2	2	3	2	4	3	3	3	3	3
370	2	2	1	1	4	1	1	1	5	1	2	2	2	2	5	3	5	3	3	2	2	1	1	1	1	1	4	4	1	3	3	3	3	3	3
371	2	4	2	1	5	6	6	5	7	5	5	6	6	4	5	5	7	5	7	6	5	4	6	7	4	4	6	4	5	6	5	4	5	6	5
372	1	1	1	7	5	4	5	4	3	5	5	4	5	5	3	4	5	3	4	4	5	3	4	6	6	4	1	3	2	4	4	4	4	4	4
373	1	4	2	1	4	5	6	5	4	6	6	5	6	6	4	5	6	4	5	6	4	7	3	7	2	4	4	6	6	5	6	5	5	5	6
374	1	4	4	1	4	5	6	5	4	6	6	5	6	6	5	3	5	6	6	3	7	7	3	7	2	4	4	6	6	5	6	5	5	5	6
375	2	4	2	4	4	6	4	4	6	4	3	4	5	3	5	3	5	2	2	7	3	5	6	2	5	6	7	5	5	5	6	6	5	7	5
376	2	1	4	2	4	2	4	3	2	4	3	3	3	5	3	2	4	3	3	5	4	5	6	2	4	2	5	4	5	3	4	4	4	5	3
377	1	3	1	5	5	5	7	5	7	7	5	7	6	5	7	5	6	6	6	5	7	5	6	7	3	2	2	2	2	2	3	4	4	3	4
378	4	3	1	1	5	5	7	5	7	7	6	5	6	6	5	7	6	5	7	6	5	7	6	6	3	2	2	2	2	2	3	4	4	3	4
379	5	4	1	5	4	4	7	5	5	6	4	6	6	6	4	5	6	4	5	4	6	5	6	6	5	4	7	5	6	4	5	4	5	7	5
380	2	1	2	2	3	6	4	4	6	4	5	4	4	3	3	4	3	5	5	2	1	1	1	1	1	1	1	1	1	4	1	1	4	1	4
381	1	2	4	6	1	4	5	5	4	5	4	3	5	4	2	2	1	2	2	3	6	4	5	4	5	3	4	5	5	3	4	5	4	4	4
382	1	1	4	1	5	6	4	6	4	5	1	1	2	3	4	5	4	5	5	5	4	4	3	4	4	2	5	4	5	4	4	4	4	5	4
383	5	2	4	5	4	4	5	4	3	5	3	5	5	4	5	4	5	5	3	1	1	1	3	1	1	1	3	1	3	5	1	1	3	1	3
384	1	2	4	1	4	1	2	2	1	1	3	1	2	4	2	4	2	4	3	1	1	1	1	1	1	1	4	1	1	3	3	3	3	1	3
385	5	2	4	6	4	5	3	5	5	3	5	3	4	3	3	2	3	1	1	2	2	5	2	2	3	5	1	1	2	3	3	3	3	2	3
386	2	2	1	1	4	3	2	4	2	4	2	4	3	4	3	2	4	3	3	3	3	3	2	3	3	4	2	3	3	3	3	3	3	3	3
387	2	1	4	6	2	1	2	2	1	1	1	1	2	5	2	4	2	3	3	2	1	1	1	1	1	1	1	2	1	3	3	3	3	1	3
388	4	1	4	1	2	1	3	3	1	1	3	1	2	2	3	2	4	3	3	1	1	1	1	1	3	2	1	1	2	3	3	3	3	2	3
389	1	3	4	6	4	3	4	5	3	4	3	4	5	4	4	3	5	3	3	5	3	4	5	4	5	3	4	5	5	3	4	5	4	4	4
390	2	4	4	2	4	6	5	5	7	5	4	6	5	6	5	5	7	5	7	6	4	6	7	5	5	6	5	6	5	6	6	6	5	5	5
391	1	2	4	7	4	3	5	4	3	5	5	5	4	5	1	2	1	1	1	4	5	3	5	4	5	4	5	3	5	2	3	3	3	5	2
392	1	2	4	2	4	5	7	5	4	6	4	5	5	6	6	5	7	5	6	6	5	6	5	6	6	5	4	6	7	5	6	5	5	5	7
393	1	2	4	2	3	4	4	6	4	6	5	6	6	6	5	7	4	6	5	4	5	7	5	6	5	5	5	6	6	4	5	6	6	5	5
394	2	2	4	5	4	3	5	4	3	5	3	5	5	3	4	5	4	5	5	3	4	4	2	4	4	2	2	4	3	5	5	5	5	3	3
395	1	1	1	1	4	5	5	4	4	6	4	5	5	5	2	5	2	1	1	3	4	5	4	3	4	2	2	4	2	4	4	5	5	3	3
396	2	3	2	1	4	4	5	5	3	5	4	1	5	5	5	4	3	5	5	3	4	5	3	4	4	2	2	4	3	5	3	4	4	3	5
397	2	3	2	1	5	5	4	6	4	5	3	5	5	4	3	7	4	5	3	5	3	3	5	4	4	2	2	4	3	2	2	3	2	3	2
398	1	2	2	7	4	3	2	2	1	1	2	4	2	4	2	4	2	4	2	2	2	1	1	2	5	3	3	5	4	1	2	2	3	4	1
399	1	2	2	1	4	4	5	5	3	5	3	1	2	4	5	5	3	3	5	3	6	4	3	4	5	3	4	5	5	3	4	5	4	4	4
400	2	3	4	7	4	5	3	5	4	6	5	3	3	5	1	2	3	1	1	1	3	2	1	3	3	2	1	3	2	3	3	3	3	2	3
401	2	4	4	7	4	6	4	6	4	6	4	5	6	6	5	6	4	6	5	5	7	5	4	6	5	6	5	7	5	4	5	6	5	5	4
402	1	1	2	7	5	6	5	5	7	7	5	7	5	6	6	5	6	6	6	5	7	5	6	7	3	2	2	2	2	2	3	4	4	3	4
403	1	4	1	7	7	5	7	5	7	5	5	6	6	6	6	5	7	5	6	3	7	7	5	7	5	6	5	7	6	4	5	6	7	5	5
404	1	1	2	2	5	5	3	5	4	6	6	4	4	5	5	3	5	3	4	4	6	4	6	5	1	1	1	1	3	3	4	4	3	3	3
405	1	2	1	8	5	5	3	5	5	3	3	4	5	5	5	3	5	4	4	5	3	5	6	4	2	4	4	2	3	4	5	5	5	3	4
406	1	2	4	2	5	5	7	5	7	5	5	6	6	6	6	5	7	5	6	4	7	7	4	7	2	7	4	6	4	6	5	6	6	5	5
407	3	2	2	8	3	4	5	5	3	5	6	5	6	5	6	4	5	7	6	7	3	6	4	6	5	6	4	6	4	6	5	6	5	5	5
408	1	3	2	8	4	4	4	3	3	3	4	1	3	4	5	4	2	4	5	3	5	4	3	5	4	4	3	5	4	5	5	3	4	4	5
409	4	2	1	8	7	3	5	5	3	5	5	4	5	5	5	3	5	2	5	5	4	3	7	4	4	4	3	5	4	1	2	2	3	4	1
410	1	3	1	2	5	5	7	7	7	5	5	7	6	6	7	7	7	7	7	5	7	5	6	7	3	2	2	2	2	2	3	4	4	3	4
411	2	2	4	8	4	3	5	3	4	2	5	4	3	4	5	3	5	3	5	5	3	3	7	4	2	4	5	3	3	5	4	5	3	4	4
412	1	3	1	2	4	5	5	7	4	6	6	5	6	5	5	7	5	4	5	6	5	4	6	6	4	4	5	6	6	4	6	6	7	5	4
413	5	2	1	1	5	5	3	5	4	6	6	4	4	5	3	4	3	5	3	4	6	4	6	5	1	1	1	1	1	4	4	5	5	1	4
414	2	1	2	8	3	4	3	4	4	2	4	5	5	5	3	4	3	5	3	1	1	1	4	1	1	1	4	2	1	4	5	4	4	1	4
415	4	4	2	1	5	4	5	4	2	4	3	5	3	6	3	5	3	4	3	4	6	4	3	5	6	4	4	3	5	4	5	3	5	5	4
416	2	4	1	8	7	5	4	3	5	3	5	4	5	3	3	5	3	3	3	5	3	5	4	3	4	2	2	4	3	5	4	5	4	3	5
417	2	4	1	2	3	5	4	3	5	3	3	5	5	4	3	7	4	5	3	6	4	6	2	6	5	6	5	7	6	5	5	5	7	5	5
418	1	4	2	9	2	3	2	2	1	1	2	4	3	2	3	2	4	3	3	1	1	1	4	1	1	3	1	2	1	3	3	3	3	1	3
419	2	1	2	9	5	2	4	3	2	2	2	4	2	4	2	4	2	4	2	1	1	1	4	2	5	4	5	4	5	2	2	3	3	5	2
420	1	3	2	2	2	4	4	4	2	3	1	1	2	2	2	4	2	3	2	1	1	3	1	1	5	2	5	2	1	3	3	3	3	1	3
421	2	1	2	1	4	4	5	4	3	5	4	5	5	4	3	4	5	3	4	5	4	3	3	4	4	4	3	5	4	3	4	4	4	4	4
422	1	2	1	4	4	4	5	6	4	5	7	5	5	6	5	3	6	4	5	4	5	7	6	4	7	5	6	5	5	4	5	5	7	5	7
423	3	1	1	1	4	3	3	4	2	3	1	1	1	4	2	4	1	3	1	1	1	1	1	1	1	1	3	1	1	1	1	1	3	1	1
424	1	1	1	1	4	5	4	5	5	4	5	4	5	5	3	1	1	1	1	5	4	5	4	3	4	4	3	5	3	5	4	5	5	3	4
425	1	4	1	5	4	4	7	5	5	6	5	7	5	6	6	5	7	5	6	5	6	5	6	6	5	2	7	5	5	6	5	6	5	6	5
426	1	1	2	1	5	6	4	3	4	5	3	5	5	5	5	3	5	3	5	5	4	5	4	5	2	4	4	2	3	4	5	5	5	3	3
427	1	1	2	1	5	4	5	4	3	5	3	5	5	3	5	4	5	3	5	7	3	4	5	4	4	5	5	4	5	3	5	5	4	5	4
428	4	1	2	6	2	3	1	5	2	1	3	3	3	5	3	2	4	3	4	1	5	1	1	1	4	2	2	3	3	2	2	2	3	2	3
429	2	1	2	2	2	1	1	1	1	1	1	1	1	3	1	2	1	1	1	1	1	1	1	1	5	4	5	1	1	3	5	4	5	1	1
430	2	1	1	1	4	5	6	5	5	6	5	6	4	6	4	6	5	7	6	4	6	5	6	6	2	2	5	6	6	5	6	5	7	5	5
431	2	3	1	7	4	5	6	4	7	5	5	6	2	6	4	6	5	7	6	3	7	4	6	7	6	5	7	5	5	6	6	5	7	5	5
432	2	3	1	2	2	2	4	3	2	4	2	4	3	3	3	4	3	2	3	2	1	3	1	3	3	2	1	1	2	3	5	5	4	5	5
433	2	3	1	8	3	5	3	5	5	3	1	1	2	5	3	7	4	5	4	1	1	1	2	4	1	1	1	1	3	3	4	5	5	4	5
434	1	4	2	2	4	6	4	6	4	5	1	2	2	3	4	6	4	6	5	4	5	4	6	4	4	4	3	4	3	5	5	4	1	5	4
435	1	2	4	9	4	3	4	5	3	4	3	4	5	5	4	3	5	2	5	3	5	4	2	4	3	4	5	4	4	6	4	5	5	4	5
436	2	4	2	1	4	1	2	1	1	2	1	2	1	2	1	2	3	1	1	1	1	1	1	1	3	2	2	4	2	3	3	2	3	3	2
437	5	2	1	3	5	3	5	4	3	5	4	3	5	4	4	5	4	5	4	4	6	4	2	4	6	4	3	4	4	2	1	1	1	1	1
438	2	2	4	1	5	2	3	1	1	3	5	3	5	4	4	5	6	4	5	1	5	5	2	6	4	5	3	4	2	4	4	4	5	4	4
439	1	4	1	2	5	2	5	1	1	5	5	3	3	4	5	5	3	3	4	5	1	4	4	6	6	4	5	4	4	6	4	5	3	4	5
440	2	4	2	3	4	5	3	4	2	3	1	1	1	5	5	4	5	4	5	7	3	4	4	6	4	5	5	4	5	4	3	3	3	3	5
441	2	4	4	2	4	4	3	4	4	2	4	5	5	5	3	4	3	5	3	1	1	1	4	2	1	1	1	1	1	3	4	5	3	4	5
442	5	4	2	1	4	2	4	4	3	4	4	5	5	5	4	5	6	4	5	7	3	4	4	6	5	6	5	7	6	5	5	5	6	5	5
443	2	4	4	4	4	5	4	3	5	3	3	5	5	4	3	7	4	5	4	6	5	4	5	4	5	6	5	7	6	5	6	6	5	5	5
444	2	3	1	2	4	2	1	2	1	1	1	4	4	5	3	7	4	5	4	7	3	4	4	6	5	5	3	5	4	6	5	4	4	5	4
445	2	3	1	4	4	4	5	5	4	5	4	5	3	5	3	4	5	3	5	5	4	4	4	6	2	4	3	4	3	4	4	5	5	4	5
446	5	1	1	2	3	4	5	4	3	5	5	4	5	5	3	4	3	5	3	4	5	3	5	4	6	4	1	3	2	1	2	3	2	2	3
447	1	4	4	1	4	5	5	7	5	6	4	2	3	6	6	4	6	4	5	3	5	7	3	7	6	5	5	6	6	5	5	5	5	5	5
448	5	4	2	4	2	3	3	4	4	2	5	3	1	4	5	4	2	4	3	3	5	3	5	4	5	4	4	3	4	6	5	5	3	5	5
449	2	3	4	9	7	3	5	3	4	2	1	1	2	4	2	4	2	3	4	1	2	1	1	2	1	1	1	4	1	3	3	3	3	1	1
450	2	1	2	1	4	4	5	5	3	5	3	1	2	5	5	5	3	3	4	3	6	4	3	4	5	3	4	5	4	3	4	5	4	3	4
451	2	3	1	2	4	6	5	5	7	5	6	5	5	5	5	5	7	5	7	5	7	6	6	4	4	5	6	4	5	6	6	5	5	5	5
452	2	3	2	9	5	4	6	4	6	4	3	5	5	3	2	3	2	3	3	1	1	1	3	1	1	1	1	1	1	1	1	1	1	1	1
453	2	2	1	1	4	2	1	2	1	1	1	1	1	3	2	2	2	1	1	1	1	1	1	1	3	2	1	3	2	3	3	3	3	2	1
454	1	1	4	9	7	5	4	3	5	3	3	5	5	4	3	7	4	5	7	5	3	6	6	4	5	6	5	7	5	5	6	6	5	7	5
455	3	3	4	2	2	5	4	6	4	5	2	1	2	2	3	4	6	4	5	2	3	3	2	4	4	2	2	3	3	5	4	5	4	3	2
456	1	3	1	9	4	5	6	5	4	6	6	5	6	6	7	5	7	5	7	3	7	7	5	7	4	5	4	6	6	5	5	6	6	5	5
457	1	2	2	2	2	1	3	3	2	2	3	1	2	3	2	3	2	3	3	1	1	1	1	1	2	1	3	1	1	2	2	1	3	1	1
458	3	2	2	2	4	3	5	3	4	2	4	5	3	4	5	4	2	5	3	3	5	4	3	5	4	4	3	5	4	5	4	3	4	4	4
459	3	2	2	2	7	5	4	6	4	5	3	5	4	5	1	2	3	2	2	2	1	3	1	3	2	2	2	3	3	5	4	5	5	2	2
460	1	4	1	9	4	6	4	6	4	6	5	7	5	5	5	6	3	5	6	5	5	7	4	6	5	6	5	6	5	4	5	6	5	7	6
461	3	2	1	1	4	4	6	4	6	4	5	3	5	3	3	5	3	5	5	4	3	5	4	3	4	2	2	4	3	4	4	4	4	3	3
462	1	3	4	9	7	2	1	1	1	1	1	1	1	3	2	1	2	1	1	1	1	1	1	1	3	2	2	2	1	3	3	2	2	2	1
463	1	1	2	2	4	3	5	5	2	4	6	4	4	5	2	3	1	1	3	7	3	5	2	4	6	4	4	3	5	4	3	3	4	5	4
464	3	4	1	9	6	4	3	4	2	3	3	4	5	5	3	2	4	2	2	3	5	3	5	2	5	4	4	3	5	4	4	4	5	4	4
465	3	2	2	9	4	5	5	7	4	6	5	7	6	5	5	7	4	6	7	5	6	5	6	5	3	2	7	5	6	4	5	4	5	2	7
466	1	2	1	2	3	3	5	4	4	2	3	1	2	3	4	3	4	3	3	4	5	3	5	3	6	4	4	2	4	2	3	3	3	5	3
467	1	3	2	9	6	1	5	3	2	2	3	3	3	3	3	2	4	3	2	2	1	3	2	1	2	1	3	4	3	4	4	5	4	1	3
468	2	2	2	9	3	4	6	4	6	4	3	2	2	3	3	3	4	3	3	1	2	2	2	3	2	1	2	4	3	4	4	3	5	1	3
469	1	3	1	9	4	3	5	4	4	2	3	5	5	3	4	5	4	5	5	3	3	3	4	6	2	3	2	3	3	4	4	5	5	3	2
470	2	2	1	2	6	3	5	4	4	2	3	1	2	3	4	3	4	3	3	4	5	3	5	3	6	4	3	4	4	1	2	2	3	5	3
471	3	1	1	9	2	5	3	3	3	5	5	4	3	4	3	7	4	5	7	2	2	2	1	7	3	2	2	3	3	4	5	3	5	2	2
472	3	3	2	1	4	3	2	2	1	1	3	2	4	2	3	2	4	3	2	2	2	1	1	2	1	2	2	3	2	4	4	4	5	2	2
473	3	1	4	1	6	3	5	5	3	5	4	3	5	5	3	1	2	2	1	4	3	5	4	1	4	2	2	4	2	4	3	2	2	3	3
474	2	2	2	10	4	5	5	7	4	6	5	7	5	5	5	6	4	6	6	3	7	4	6	7	5	4	7	5	6	4	6	4	6	4	7
475	2	4	1	1	2	3	2	2	1	1	1	2	1	2	5	4	2	5	3	2	2	1	1	2	1	1	1	2	3	3	5	3	4	1	1
476	3	4	4	2	6	3	4	3	3	2	2	2	1	3	5	3	4	3	4	1	5	7	3	4	4	4	3	5	4	5	4	4	5	5	4
477	2	3	2	1	4	4	5	5	3	5	4	1	5	5	5	4	3	5	5	3	4	5	3	4	4	2	2	4	3	5	3	4	4	3	5
478	2	3	2	1	5	5	4	6	4	5	3	5	5	4	3	7	4	5	3	5	3	3	5	4	4	2	2	4	3	2	2	3	2	3	2
479	1	2	2	7	4	3	2	2	1	1	2	4	2	4	2	4	2	4	2	2	2	1	1	2	5	3	3	5	4	1	2	2	3	4	1
480	1	2	2	1	4	4	5	5	3	5	3	1	2	4	5	5	3	3	5	3	6	4	3	4	5	3	4	5	5	3	4	5	4	4	4
481	2	3	4	7	4	5	3	5	4	6	5	3	3	5	1	2	3	1	1	1	3	2	1	3	3	2	1	3	2	3	3	3	3	2	3
482	2	4	4	7	4	6	4	6	4	6	4	5	6	6	5	6	4	6	5	5	7	5	4	6	5	6	5	7	5	4	5	6	5	5	4
483	1	1	2	7	5	6	5	5	7	7	5	7	5	6	6	5	6	6	6	5	7	5	6	7	3	2	2	2	2	2	3	4	4	3	4
484	1	4	1	7	7	5	7	5	7	5	5	6	6	6	6	5	7	5	6	3	7	7	5	7	5	6	5	7	6	4	5	6	7	5	5
485	1	1	2	2	5	5	3	5	4	6	6	4	4	5	5	3	5	3	4	4	6	4	6	5	1	1	1	1	3	3	4	4	3	3	3
